# Supplementary material for: Thermoelectric Nanocomposites and Segmented Single-Leg Device Based on GeTe and (Bi,Sb)2Te3
Source: Materials (Basel). 2026 Mar 28;19(7):1345. doi: 10.3390/ma19071345 (PMC13074335; doi:10.3390/ma19071345)
Supplement: Supplementary file 1 [file materials-19-01345-s001.zip]

Archive with 1 entries (1 files):
- materials-4187793-supplementary.pdf
